# Supplementary material for: Acute Valproate Exposure Induces Mitochondrial Biogenesis and Autophagy with FOXO3a Modulation in SH-SY5Y Cells
Source: Cells. 2021 Sep 23;10(10):2522. doi: 10.3390/cells10102522 (PMC8533738; doi:10.3390/cells10102522)
Supplement: Supplementary file 1 [file cells-10-02522-s001.zip]

Archive with 1 entries (1 files):
- cells-1293248-supplementary.xlsx
