# Supplementary material for: Acute Valproate Exposure Induces Mitochondrial Biogenesis and Autophagy with FOXO3a Modulation in SH-SY5Y Cells
Source: Cells. 2021 Sep 23;10(10):2522. doi: 10.3390/cells10102522 (PMC8533738; doi:10.3390/cells10102522)
Supplement: Supplementary file 1 [file cells-10-02522-s001.zip › cells-1293248-supplementary.xlsx]

## Sheet: Sheet1
Table S1. primer sequences for target genes
Gene name	Forward sequence (5'→3')	Reverse sequence (5'→3')
PK	AGCCCAAATGGCCTTGAA	AGAGACAGAATGCCAGTGAGC
CYTB	CACGATTCTTTACCTTTCACTTCATC	TGATCCCGTTTCGTGCAAG
ND1	CCCTAAAACCCGCCACATCT	GAGCGATGGTGAGAGCTAAGGT
ND4	CCATTCTCCTCCTATCCCTCAAC	CACAATCTGATGTTTTGGTTAAACTATATTT
